# Supplementary material for: Dynamics of a Bacterial Community in the Anode and Cathode of Microbial Fuel Cells under Sulfadiazine Pressure
Source: Int J Environ Res Public Health. 2022 May 20;19(10):6253. doi: 10.3390/ijerph19106253 (PMC9141142; doi:10.3390/ijerph19106253)
Supplement: Supplementary file 1 [file ijerph-19-06253-s001.zip]

Archive with 1 entries (1 files):
- ijerph-1711824-supplementary.pdf
